# Supplementary material for: Cemiplimab for Locally Advanced and Metastatic Cutaneous Squamous-Cell Carcinomas: Real-Life Experience from the French CAREPI Study Group
Source: Cancers (Basel). 2021 Jul 15;13(14):3547. doi: 10.3390/cancers13143547 (PMC8305372; doi:10.3390/cancers13143547)
Supplement: Supplementary file 1 [file cancers-13-03547-s001.zip]

Archive with 1 entries (1 files):
- cancers-1270524-supplementary.pdf
